# Supplementary material for: Characterizing locus specific chromatin structure and dynamics with correlative conventional and super-resolution imaging in living cells
Source: Nucleic Acids Res. 2022 May 7;50(13):e78. doi: 10.1093/nar/gkac314 (PMC9303368; doi:10.1093/nar/gkac314)
Supplement: gkac314_Supplemental_Files [file gkac314_supplemental_files.zip]

Archive with 7 entries (7 files):
- Supplemental Figures_R3.pdf
- supplemental video 1 MCP HaloTag with telomere gRNA PALM.avi
- Supplemental video 2 dCas9-gfp conventional.avi
- Supplemental video 3 dCas9-gfp conventional.avi
- Supplemental video 4 dCas9-gfp conventional.avi
- Supplemental video 5 MCP-HaloTag no gRNA PALM.avi
- Supplemental video 6 CMV-mEos2-NLS PALM.avi
